# Supplementary material for: An Examination of Demographic Involvement in Minimally Invasive Glaucoma Surgery and Cataract Surgery Clinical Trials: A Systematic Review
Source: J Clin Med. 2025 Nov 5;14(21):7861. doi: 10.3390/jcm14217861 (PMC12610233; doi:10.3390/jcm14217861)
Supplement: Supplementary file 1 [file jcm-14-07861-s001.zip]

Archive with 2 entries (2 files):
- jcm-3915909-checklist.pdf
- jcm-3915909-supplementary.pdf
